# Supplementary material for: Heat flows solubilize apatite to boost phosphate availability for prebiotic chemistry
Source: Nat Commun. 2025 Feb 20;16:1809. doi: 10.1038/s41467-025-57110-3 (PMC11842809; doi:10.1038/s41467-025-57110-3)
Supplement: Supplementary file 3 — Supplementary Data 1 [file 41467_2025_57110_MOESM3_ESM.txt]

import numpy as np
import matplotlib.pyplot as plt
import phreeqpython
pp = phreeqpython.PhreeqPython()
import csv

def reneut_dynamics_pH():
    """
    Testing precipitation dynamics over various inflow pH values
    """
    pHtests = [6,7,7.5,8,9]    # pH values to screen
    pHs = []
    cas, ps = [], []
    steps = 10

    # starting concentrations (mM)
    pin, cain = 50, 50
    
    for i in range(len(pHtests)):
        pHs.append([])
        cas.append([])
        ps.append([])
        solution = pp.add_solution({'pH':pHtests[i],'P':pin,'Ca':cain})
        solution.change_temperature(60)
        
        for j in range(steps):
            ps[i].append(solution.total_element('P', units='mmol'))
            cas[i].append(solution.total_element('Ca', units='mmol'))
            pHs[i].append(solution.pH)
            solution.desaturate('Hydroxyapatite')  # precipitate all Hydroxyapatite
        
            hpH = solution.total('H+', units='mol')
            
            # calculate how much NaOH to add to arrive at desired pH (see Methods)
            nchin1 = solution.total_element('P', units='mol')*10**(solution.pH-2.2)/(1+10**(solution.pH-2.2))
            nchin2 = solution.total_element('P', units='mol')*10**(solution.pH-7.2)/(1+10**(solution.pH-7.2))
            nend1 = solution.total_element('P', units='mol')*10**(pHtests[i]-2.2)/(1+10**(pHtests[i]-2.2))
            nend2 = solution.total_element('P', units='mol')*10**(pHtests[i]-7.2)/(1+10**(pHtests[i]-7.2))
            solution.add('NaOH',hpH+(nend1-nchin1)+(nend2-nchin2), 'mol') 
    
        solution.forget()
        
    # plot P and Ca over reneutralization (i.e. inflow) steps
    
    for i in range(len(pHtests)):
        plt.plot(ps[i],'--',label=str(pHtests[i]))
    plt.legend(title='neut pH')
    plt.ylabel('PO4 (mM)')
    plt.xlabel('steps')
    plt.show()
    
    for i in range(len(pHtests)):
        plt.plot(cas[i],label=str(pHtests[i]))
    plt.legend(title='neut pH')
    plt.ylabel('Ca (mM)')
    plt.xlabel('steps')
    plt.show()


def reneut_dynamics_temp():
    """
    Testing precipitation dynamics for various temperatures
    """
    pHte = 7
    temp = [0,30,60,90]         # temperatures to screen
    pHs = []
    cas, ps = [], []
    steps = 10
    
    # starting concentrations (mM)
    pin, cain = 50, 50
    
    for i in range(len(temp)):
        pHs.append([])
        cas.append([])
        ps.append([])
        solution = pp.add_solution({'pH':pHte,'P':pin,'Ca':cain})
        solution.change_temperature(temp[i])
        
        for j in range(steps):
            ps[i].append(solution.total_element('P', units='mmol'))
            cas[i].append(solution.total_element('Ca', units='mmol'))
            pHs[i].append(solution.pH)
            solution.desaturate('Hydroxyapatite')  # precipitate all Hydroxyapatite
            hpH = solution.total('H+', units='mol')
            
            # calculate how much NaOH to add to arrive at desired pH (see Methods)
            nchin1 = solution.total_element('P', units='mol')*10**(solution.pH-2.2)/(1+10**(solution.pH-2.2))
            nchin2 = solution.total_element('P', units='mol')*10**(solution.pH-7.2)/(1+10**(solution.pH-7.2))
            nend1 = solution.total_element('P', units='mol')*10**(pHte-2.2)/(1+10**(pHte-2.2))
            nend2 = solution.total_element('P', units='mol')*10**(pHte-7.2)/(1+10**(pHte-7.2))
            solution.add('NaOH',hpH+(nend1-nchin1)+(nend2-nchin2), 'mol') 
            
        solution.forget()
        
    # plot P and Ca over reneutralization (i.e. inflow) steps
    
    for i in range(len(temp)):
        plt.plot(ps[i],'--',label=str(temp[i]))
    plt.legend(title='neut pH')
    plt.ylabel('PO4 (mM)')
    plt.xlabel('steps')
    plt.show()
    for i in range(len(temp)):
        plt.plot(cas[i],label=str(temp[i]))
    plt.legend(title='neut pH')
    plt.ylabel('Ca (mM)')
    plt.xlabel('steps')
    plt.show()
    

def FAP_reneut():
    """
    Determine phosphate concentration after reneutralization for experiments (Fig 2)
    """
    steps = 3
    refpH = 8           # final pH
    data = []
    name, pv, cav, pHv, w1, w2, w3 = [], [], [], [], [], [], []
    with open("./datas1_values.csv", 'r') as file:
      csvreader = csv.reader(file)
      for row in csvreader:
        data.append(row)            
    # file with initial phosphate and calcium concentrations (obtained by ion chromatography, pH values and how much volume was added for pH adjustments)

    for i in range(1,len(data)):
        name.append(str(data[i][0])+str(data[i][1]))
        pv.append(float(data[i][2]))
        cav.append(float(data[i][3]))
        pHv.append(float(data[i][4]))
        w1.append(float(data[i][5]))
        w2.append(float(data[i][6]))
        w3.append(float(data[i][7]))
        
    pout, caout = [], []
    for i in range(len(name)):
        solution = pp.add_solution({'pH':pHv[i],'P':pv[i],'Ca':cav[i]})
        solution.change_temperature(60)  
        
        for j in range(steps):
            pH = solution.pH
            hpH = solution.total('H+', units='mol') + 10**(-(14-refpH))
            
            # calculate how much NaOH to add to arrive at desired pH (see Methods)
            nchin1 = solution.total_element('P', units='mol')*10**(pH-2.2)/(1+10**(pH-2.2))
            nchin2 = solution.total_element('P', units='mol')*10**(pH-7.2)/(1+10**(pH-7.2))
            nend1 = solution.total_element('P', units='mol')*10**(refpH-2.2)/(1+10**(refpH-2.2))
            nend2 = solution.total_element('P', units='mol')*10**(refpH-7.2)/(1+10**(refpH-7.2))
            solution.add('NaOH',hpH+(nend1-nchin1)+(nend2-nchin2), 'mol') 
            
            # in the experiments, volume was added - here it is easier to use the effective dilution and remove fractions of the ions
            if j == 0:
                solution.remove_fraction('Ca',w1[i])
                solution.remove_fraction('Na',w1[i])
                solution.remove_fraction('P',w1[i]) 
            if j == 1:
                solution.remove_fraction('Ca',w2[i])
                solution.remove_fraction('Na',w2[i])
                solution.remove_fraction('P',w2[i]) 
            if j == 2:
                solution.remove_fraction('Ca',w3[i])
                solution.remove_fraction('Na',w3[i])
                solution.remove_fraction('P',w3[i])
            
            solution.desaturate('Hydroxyapatite')  # desaturate to SI 0
        
        pout.append(solution.total_element('P', units='mmol'))
        caout.append(solution.total_element('Ca', units='mmol'))
        solution.forget()
    for i in range(len(name)):
        print(name[i],pv[i],pout[i],caout[i])


#reneut_dynamics_pH()
#reneut_dynamics_temp()
FAP_reneut()
