# Supplementary material for: Heat flows solubilize apatite to boost phosphate availability for prebiotic chemistry
Source: Nat Commun. 2025 Feb 20;16:1809. doi: 10.1038/s41467-025-57110-3 (PMC11842809; doi:10.1038/s41467-025-57110-3)
Supplement: Supplementary file 5 — Source Data [file 41467_2025_57110_MOESM5_ESM.ods]

## Sheet: Figure2_Table2
PLOTTED DATA FIGURE 2
Figure 2b		(all in mM)
	initial pH	PO4_in	PO4_in_err	PO4_dT_bot	PO4_dT_bot_err
	1.6	7.75829	1.80613	49.7278	32.3491
	1.9	5.41473	0.535681	35.3522	12.1081
	2.9	5.30811	0.293629	44.4008	9.5238
	3.6	4.75246	0.07221	36.5375	1.58252
	4	0.840575	0.0334433	4.04212	2.32191
Figure 2c
	initial pH	P:Ca_in	P:Ca_in_err	P:Ca_dT_bot	P:Ca_dT_bot_err
	1.6	1.58708	0.105802	0.998345	0.176311
	1.9	1.6145	0.0117279	1.1646	0.158432
	2.9	1.60321	0.0176185	1.08077	0.0599583
	3.6	1.87645	0.0333745	1.49667	0.040517
	4	2.67682	0.13644	1.65483	0.211772
Figure 2d		(all in mM)				minvalue	maxvalue	minvalue	maxvalue
	initial pH	PO4_in_neut	PO4_in_neut_err	PO4_dT_bot_neut	PO4_dT_bot_neut_err	model_PO4_in_neut	model_PO4_in_neut	model_PO4_dT_bot_neut	model_PO4_dT_bot_neut
	1.6	0.219372	0.145657	11.0992	7.37916	0.934783	0.072136	24.3548	11.0629
	1.9	0.173265	0.0860336	4.97065	2.19977	0.238282	0.139428	11.2417	8.66846
	2.9	0.279318	0.0261843	9.96592	2.50331	0.2827	0.0133004	18.3795	12.6577
	3.6	0.109415	0.0946532	5.37786	0.56516	0.000540597	0.000367934	4.44101	2.9881
	4	0.0617384	0.0155114	0.504748	0.153441	0.000477226	0.000371509	0.714977	0
Figure 2e		(all in mM)
	initial pH	TMP_in	TMP_in_err	TMP_dT_bot	TMP_dT_bot_err
	1.6	0.00126637	0.000823288	0.302086	0.025856
	1.9	0.0003843	0.0003843	0.245297	0.118315
	2.9	0.0003275	0.0003275	0.279991	0.100653
	3.6	0.00033645	0.00018935	0.0717334	0.0484965
	4	0.00131797	0.00101321	0.0063911	0.00241421
RAW DATA
					Initial concentrations				after dT accumulation				measured pH	after pH neutralization			after heating to 180°C for 3 days
		chamber	inlet	bottom outlet	Ion chromatography measurements		Concentrations		Ion chromatography measurements		Concentrations			Ion chromatography measurements	Concentrations	phreeqc	Ion chromatography measurements
pH initial	dT	thickness (µm)	flow speed (nl/s)	flow speed (nl/s)	PO4 (µS*min)	Ca (µS*min)	PO4 (µM)	Ca (µM)	PO4 (µS*min)	Ca (µS*min)	PO4 (µM)	Ca (µM)		PO4 (µS*min)	PO4 (µM)	PO4 (mM)	diPO4 (µS*min)	TMP (µS*min)	triPO4 (µS*min)	diPO4 (µM)	TMP (µM)	triPO4 (µM)
1.6	no				0.7315	6.4163	5675.3035	9699.5568						0.0297	230.618	0.0001829	0.3754	0.0001	0	1546.9602	0.316	0
1.6	no				1.1227	8.9404	8710.4866	13244.2913						0.0088	68.417	0.9413632	0.3675	0.0007	0	1514.5573	1.7214	0
1.6	no				1.1457	9.2044	8889.0869	13615.1071						0.0463	359.0797	0.9067688	0.2304	0.0007	0	949.5803	1.7617	0
1.6	20K	200	15	0.75					11.0799	71.9165	85967.5814	101684.2628	0.686	0.4622	3586.8263	25.5823285
1.6	20K	200	15	0.75					5.0843	27.0573	39448.642	38686.6687	0.685	1.4658	11373.2076	16.3918249	0.2923	0.1104	0.0226	1204.6925	276.2303	60.0364
1.6	20K	200	15	0.75					3.0633	13.5824	23767.3005	19763.1872	0.59	2.3635	18337.5145	11.7653699	0.4122	0.1311	0.0177	1698.8296	327.9424	46.962
1.9	no				0.6186	5.0711	4799.331	7810.5105						0.0323	250.6948	0.1837350
1.9	no				0.7445	6.1382	5776.4098	9309.0369						0.0243	188.4504	0.2750659	0.2467	0.0003	0	1016.5717	0.7686	0
1.9	no				0.7306	5.9859	5668.4606	9095.1553						0.0104	80.6498	0.3190744	0.3678	0	0	1515.7497	0	0
1.9	20K	200	15	0.75					3.5036	21.3247	27184.233	30636.104	1.28	0.5169	4011.2965	8.9145246
1.9	20K	200	15	0.75					3.8162	21.1914	29609.1489	30448.9544	0.926	0.9650	7487.1657	11.4835149	0.0575	0.1453	0.0391	237.0226	363.6124	103.8159
1.9	20K	200	15	0.75					6.3493	46.4614	49263.1662	65936.56	1.01	0.4400	3413.4958	10.1571599	0.2527	0.0507	0.0167	1041.471	126.9824	44.3902
2.9	no				0.6412	10.1556	4974.8827	14950.8026						0.0365	282.8108	0.0000009	0.2326	0.0003	0	958.3976	0.655	0
2.9	no				0.7126	5.7723	5528.9365	8795.1513						0.0324	251.5622	0.3179556
2.9	no				0.6986	5.7456	5420.4963	8757.7088						0.0391	303.5801	0.2310624	0.2019	0	0	832.0723	0	0
2.9	20K	200	15	0.75					4.6249	27.5581	35883.79	39389.8762	2.047	1.0563	8195.8089	12.4310382	0.0588	0.0717	0	242.2796	179.3383	0
2.9	20K	200	15	0.75					7.048	43.5278	54684.0837	61816.9053	2.072	2.8510	22120.8231	17.8749814	0.1193	0.1521	0	491.8393	380.6438	0
2.9	20K	200	15	0.75					5.4949	30.2985	42634.4315	43238.3092	2.26	1.5125	11736.0243	16.8112373
3.6	no				0.6059	5.8703	4701.3995	8932.8789						0.0227	176.345	0.0000029	0.0422	0.0002	0	174.0936	0.5258	0
3.6	no				0.6191	5.8471	4803.5198	8900.1922						0.0055	42.4852	0.0000037	0.0197	0.0001	0	81.2421	0.1471	0
3.6	no				0.6901	6.3864	5354.5872	9657.5508
3.6	20K	200	15	0.75					4.5649	36.5339	35418.469	51995.0244	2.662	0.6416	4978.2272	4.7988241	0.0611	0.0471	0	251.7226	120.2298	0
3.6	20K	200	15	0.75					4.8534	40.4099	37656.4863	57438.1824	2.502	0.7447	5777.4846	4.0938808	0.0362	0.0106	0	117.8152	23.2369	0
3.6	20K	200	15	0.75					*	*	*	*
4	no				0.1129	1.091	876.3009	2221.0528						56.0473	0.0072	0.0000029	0.0803	0.0001	0	331.0185	0.2621	0
4	no				0.1077	1.1092	835.4101	2246.6588						49.8765	0.0064	0.0000027	0.0965	0.0009	0	397.4893	2.2823	0
4	no				0.1044	1.1283	810.0153	2273.3904						79.2915	0.0102	0.0000025	0.0637	0.0006	0	262.5544	1.4095	0
4	20K	200	15	0.75					0.4381	3.3873	3399.2945	5445.8181	3.389	0.0542	420.7274	0.1592250	0.0738	0.0037	0	304.2916	9.1776	0
4	20K	200	15	0.75					0.8529	6.4575	6617.7236	9757.4891	3.215	0.0879	681.8489	0.8137753	0.0746	0.002	0	307.4834	4.9272	0
4	20K	200	15	0.75					0.2719	2.3453	2109.3486	3982.4598	3.366	0.0530	411.6675	0.0000047	0.1343	0.002	0	553.4719	5.0685	0
Due to technical problems, for the indicated replicates (*), the temperature gradient was not applied for the entire duration of the experiment, which is why we do not take it into account for the calculation of the heat flow-driven enrichment.

## Sheet: Figure 3
PLOTTED DATA
Figure 3a		average	(all in mM)
	initial pH	BSS	SCS	ILL	KAO	VCG	BF2	CAS	MON	ZEO
	2	0.062313	0.0574991	0.0138379	0.00962061	0.00673579	0.00130649	0	0	0
	6	0.000823548	0.000795527	0.00105002	0.00136877	0.0010284	0.0060534	0.0015203	0.00144279	0
	12	0.0103	0.050839	0	0.112702	0.000619316	0.00311333	0	0	0
		stdev	(all in mM)
	initial pH	BSS	SCS	ILL	KAO	VCG	BF2	CAS	MON	ZEO
	2	0.00650241	0.0135326	0.000108318	0.00262566	0.00278556	0.000378182	0	0	0
	6	2.25E-05	0.000160708	0.00021115	9.95E-05	5.07E-05	0.00027336	0.000390245	0.0011843	0
	12	0.00421307	0.00454291	0	0.00490543	0.00031608	0.000537022	0	0	0
Figure 3b	(all in x c_in)
	initial pH	pore	pore_err	niche	niche_err
	2	1.0893	0.0464	1.8646	0.2232
	3.8	7.4651	0.8896	22.7879	5.0670
	6.6	11.5092	1.9789	31.6865	11.8567
	7.8	13.6689	0.5192	40.9990	5.9651
	8	21.9517	3.0668	76.1012	10.3250
	9	36.9479	13.0155	130.2150	55.3542
	10.2	14.9728	3.5411	25.1697	9.8500
RAW DATA
3a
					Ion chromatography measurement	Concentration
abbreviation	geomaterial	leach T (°C)	volume (µl)	pH initial	PO4 (µS*min)	PO4 (µM)
VCG	Volcanic Glass	60	150	2	0.0170	9.9510
VCG	Volcanic Glass	60	150	2	0.0102	5.2062
VCG	Volcanic Glass	60	150	2	0.0098	5.0502
VCG	Volcanic Glass	60	150	6	0.0021	0.9755
VCG	Volcanic Glass	60	150	6	0.0022	1.0331
VCG	Volcanic Glass	60	150	6	0.0023	1.0766
VCG	Volcanic Glass	60	150	12	0.0028	0.8853
VCG	Volcanic Glass	60	150	12	0.0025	0.7028
VCG	Volcanic Glass	60	150	12	0.0017	0.2699
BF2	Basalt F2	60	150	2	0.0043	1.6920
BF2	Basalt F2	60	150	2	0.0028	0.9361
BF2	Basalt F2	60	150	2	0.0036	1.2913
BF2	Basalt F2	60	150	6	0.0116	5.8887
BF2	Basalt F2	60	150	6	0.0123	6.3690
BF2	Basalt F2	60	150	6	0.0114	5.9025
BF2	Basalt F2	60	150	12	0.0060	2.4940
BF2	Basalt F2	60	150	12	0.0076	3.3972
BF2	Basalt F2	60	150	12	0.0077	3.4488
KAO	Kaolinite	60	150	2	0.0204	10.5570
KAO	Kaolinite	60	150	2	0.0188	11.6497
KAO	Kaolinite	60	150	2	0.0128	6.6551
KAO	Kaolinite	60	150	6	0.0022	1.2544
KAO	Kaolinite	60	150	6	0.0024	1.4161
KAO	Kaolinite	60	150	6	0.0028	1.4358
KAO	Kaolinite	60	150	12	0.1902	116.8208
KAO	Kaolinite	60	150	12	0.1397	107.2754
KAO	Kaolinite	60	150	12	0.1856	114.0111
ILL	Illite	60	150	2	0.0247	13.8778
ILL	Illite	60	150	2	0.0248	13.9206
ILL	Illite	60	150	2	0.0244	13.7153
ILL	Illite	60	150	6	0.0018	0.9255
ILL	Illite	60	150	6	0.0016	0.9308
ILL	Illite	60	150	6	0.0018	1.2938
ILL	Illite	60	150	12	0.0000	0.0000
ILL	Illite	60	150	12	0.0000	0.0000
ILL	Illite	60	150	12	0.0000	0.0000
SCS	Siliciclastic sand	60	150	2	0.0849	43.4889
SCS	Siliciclastic sand	60	150	2	0.1142	58.5111
SCS	Siliciclastic sand	60	150	2	0.1377	70.4974
SCS	Siliciclastic sand	60	150	6	0.0014	0.6601
SCS	Siliciclastic sand	60	150	6	0.0019	0.9731
SCS	Siliciclastic sand	60	150	6	0.0016	0.7533
SCS	Siliciclastic sand	60	150	12	0.1035	53.0384
SCS	Siliciclastic sand	60	150	12	0.0890	45.6149
SCS	Siliciclastic sand	60	150	12	0.1051	53.8635
BSS	Basalt sand	60	150	2	0.0992	57.7151
BSS	Basalt sand	60	150	2	0.1148	66.9109
BSS	Basalt sand	60	150	2	#	#
BSS	Basalt sand	60	150	6	0.0019	0.8377
BSS	Basalt sand	60	150	6	0.0019	0.8352
BSS	Basalt sand	60	150	6	0.0018	0.7977
BSS	Basalt sand	60	150	12	0.0186	10.2029
BSS	Basalt sand	60	150	12	0.0259	14.5795
BSS	Basalt sand	60	150	12	0.0117	6.1555
CAS	Carbonate sand	60	150	2	0.0000	0.0000
CAS	Carbonate sand	60	150	2	0.0000	0.0000
CAS	Carbonate sand	60	150	2	0.0000	0.0000
CAS	Carbonate sand	60	150	6	0.0033	1.9709
CAS	Carbonate sand	60	150	6	0.0032	1.2948
CAS	Carbonate sand	60	150	6	0.0032	1.2952
CAS	Carbonate sand	60	150	12	0.0000	0.0000
CAS	Carbonate sand	60	150	12	0.0000	0.0000
CAS	Carbonate sand	60	150	12	0.0000	0.0000
MON	Montmorillonite	60	150	2	0.0000	0.0000
MON	Montmorillonite	60	150	2	0.0000	0.0000
MON	Montmorillonite	60	150	2	0.0000	0.0000
MON	Montmorillonite	60	150	6	0.0029	2.8096
MON	Montmorillonite	60	150	6	0.0011	0.7963
MON	Montmorillonite	60	150	6	0.0013	0.7225
MON	Montmorillonite	60	150	12	0.0000	0.0000
MON	Montmorillonite	60	150	12	0.0000	0.0000
MON	Montmorillonite	60	150	12	0.0000	0.0000
Due to technical problems, for the indicated replicates (#), the sample dried down during the leaching experiment, which is why we do not take it into account for the calculation of the leached phosphate concentration.
3b				Ion chromatography measurements			Accumulation
		chamber	flow	PO4 (µS*min)	PO4 (µS*min)	PO4 (µS*min)	(x c_in)	(x c_in)	(x c_in)
pH initial	dT	thickness (µm)	speed (nl/s)	bulk	pore	niche	bulk	pore	niche
2	20K	200	30	0.0624	0.0775	0.1296	1.0000	1.1423	2.0769
2	20K	200	30	0.0686	0.0725	0.1293	1.0000	1.0565	1.8848
2	20K	200	30	0.0758	0.0810	0.1237	1.0000	1.0689	1.6319
3.8	20K	200	30	0.0456	0.2944	0.8842	1.0000	6.4556	19.3904
3.8	20K	200	30	0.0498	0.3887	1.0140	1.0000	7.8052	20.3614
3.8	20K	200	30	0.0474	0.3856	1.3562	1.0000	8.1345	28.6118
6.6	20K	200	30	0.0714	0.7219	1.6638	1.0000	10.1099	23.3025
6.6	20K	200	30	0.0738	0.9527	2.9572	1.0000	12.9085	40.0705
6.6	20K	200	30	*	*	*	*	*	*
7.8	20K	200	30	0.0474	0.6200	1.6998	1.0000	13.0802	35.8608
7.8	20K	200	30	0.0581	0.8056	2.3005	1.0000	13.8652	39.5955
7.8	20K	200	30	0.0295	0.6775	2.4531	1.0000	14.0614	47.5407
8	20K	200	30	0.0805	2.0496	6.9962	1.0000	25.4609	86.9093
8	20K	200	30	0.0782	1.5472	5.1877	1.0000	19.7855	66.3389
8	20K	200	30	0.0504	1.0387	3.7828	1.0000	20.6086	75.0556
9	20K	200	30	0.0380	2.8447	0.8992	1.0000	23.8359	74.8605
9	20K	200	30	0.0355	6.5877	1.7702	1.0000	49.8648	185.5690
9	20K	200	30	0.0465	0.2051	0.2359	1.0000	37.1430	130.2148
10.2	20K	200	30	0.0842	1.2041	1.7417	1.0000	17.4767	32.1347
10.2	20K	200	30	0.0800	0.8591	1.2543	1.0000	12.4689	18.2046
10.2	20K	200	30	*	*	*	*	*	*
Due to technical problems, for the indicated replicates (*), the temperature gradient was not applied for the entire duration of the experiment, which is why we do not take it into account for the calculation of the heat flow-driven enrichment.

## Sheet: Table1
XRF measurements
			%	%	%	%	%	ppm	ppm
country	site	measurement #	CaO	P2O5	SiO2	Na2O	FeO	F	Cl
Brazil	Ipirá complex	1	55.03	39.62	1.41	0.02	0.02	2.18	0.1
Brazil	Ipirá complex	2	55.36	38.99	1.4	0.02	0.01	2.24	0.11
Brazil	Ipirá complex	3	54.25	38.96	1.42	0.03	0	3.07	0.12
Brazil	Ipirá complex	4	55.57	39.78	1.43	0.05	0	2.16	0.1
Brazil	Ipirá complex	5	54.87	39.27	1.39	0.03	0	2.21	0.11
Brazil	Ipirá complex	6	55.64	39.27	1.42	0.01	0.02	2.18	0.11
Brazil	Ipirá complex	7	54.44	38.6	1.39	0.02	0	2.18	0.09
Brazil	Ipirá complex	8	54.26	38.69	1.55	0.03	0	3.98	0.22
Brazil	Ipirá complex	9	53.81	38.89	1.55	0.05	0	3.7	0.23
Brazil	Ipirá complex	10	53.88	37.48	1.5	0.03	0.03	4.04	0.14
Brazil	Ipirá complex	11	54.62	38.83	1.51	0.01	0.01	2.24	0.12
Brazil	Ipirá complex	12	55.91	39.39	1.42	0.04	0.01	2.21	0.13
Brazil	Ipirá complex	13	54.32	39.43	1.23	0.03	0	3.19	0.13
Brazil	Ipirá complex	14	54.13	39.47	1.49	0.01	0.01	2.55	0.15
Brazil	Ipirá complex	15	54.41	40.12	1.42	0.02	0	2.75	0.13
Brazil	Ipirá complex	16	53.78	38.1	1.56	0.02	0	4.08	0.26
Brazil	Ipirá complex	17	54.36	38.17	1.56	0.02	0	4.03	0.25
Canada	Ontario	1	55.33	42.41	0.15	0.15	0.02	2.47	0
Canada	Ontario	2	54.87	41.95	0.15	0.12	0.03	2.53	0.01
Canada	Ontario	3	54.63	41.1	0.19	0.35	0.01	2.28	0
Canada	Ontario	4	55.12	41.13	0.18	0.26	0	2.44	0
Canada	Ontario	5	55.46	40.99	0.21	0.16	0.02	2.36	0.01
Canada	Ontario	6	54.88	41.6	0.13	0.12	0.03	2.44	0
Mexico	Durango	1	54.07	41.76	0.29	0.25	0.03	2.41	0.29
Mexico	Durango	2	53.84	41.21	0.3	0.29	0.03	2.27	0.3
Mexico	Durango	3	54.2	42.37	0.27	0.27	0.01	2.52	0.19
Mexico	Durango	4	54.75	41.29	0.27	0.28	0.04	2.71	0.22
Mexico	Durango	5	53.68	40.57	0.25	0.31	0.04	4.28	0.39
Mexico	Durango	6	53.55	40.48	0.25	0.32	0.05	4.33	0.35
Mexico	Durango	7	53.33	40.33	0.26	0.26	0.05	4.37	0.36
Mexico	Durango	8	54.16	42.34	0.24	0.28	0.05	2.65	0.25
Mexico	Durango	9	54.46	41.92	0.24	0.3	0.05	2.41	0.27
Mexico	Durango	10	53.94	41.34	0.28	0.32	0.04	4.16	0.4
Leaching experiments
						Ion chromatography measurement	Concentration
country	site	grain size (µm)	leach T (°C)	volume (µl)	pH initial	PO4 (µS*min)	PO4 (µM)
Brazil	Ipirá complex	355-500	60	150	2	4.0268	2371.7056
Brazil	Ipirá complex	355-500	60	150	2	4.2826	2522.4666
Brazil	Ipirá complex	355-500	60	150	2	4.3755	2577.1573
Brazil	Ipirá complex	355-500	60	150	3	0.5930	348.6341
Brazil	Ipirá complex	355-500	60	150	3	0.5629	330.9084
Brazil	Ipirá complex	355-500	60	150	3	0.5305	311.7835
Brazil	Ipirá complex	355-500	60	150	6.6	0.0119	6.2503
Brazil	Ipirá complex	355-500	60	150	6.6	0.0093	4.7292
Brazil	Ipirá complex	355-500	60	150	6.6	0.0047	2.0291
Canada	Ontario	355-500	60	150	2	4.5663	1951.1445
Canada	Ontario	355-500	60	150	2	4.4368	1895.8195
Canada	Ontario	355-500	60	150	2	4.9301	1956.1306
Canada	Ontario	355-500	60	150	3	0.6462	276.1232
Canada	Ontario	355-500	60	150	3	0.6532	279.1209
Canada	Ontario	355-500	60	150	3	0.6925	295.9180
Canada	Ontario	355-500	60	150	6.04	0.0210	8.9886
Canada	Ontario	355-500	60	150	6.04	0.0192	8.2203
Canada	Ontario	355-500	60	150	6.04	0.0100	4.2664
Mexico	Durango	355-500	60	150	2	4.0311	2147.8352
Mexico	Durango	355-500	60	150	2	#	#
Mexico	Durango	355-500	60	150	2	3.7966	2022.8172
Mexico	Durango	355-500	60	150	3	0.7245	385.4580
Mexico	Durango	355-500	60	150	3	0.7590	403.8618
Mexico	Durango	355-500	60	150	3	0.3856	376.2278
Mexico	Durango	355-500	60	150	7.284	0.0158	7.7225
Mexico	Durango	355-500	60	150	7.284	0.0123	6.3909
Mexico	Durango	355-500	60	150	7.284	0.0152	7.4036
Due to technical problems, for the indicated replicates (#), the sample dried down during the leaching experiment, which is why we do not take it into account for the calculation of the leached phosphate concentration.
